# Supplementary material for: Antioxidant enzyme cycling over reproductive lunar cycles in Pocillopora damicornis
Source: PeerJ. 2019 Jun 7;7:e7020. doi: 10.7717/peerj.7020 (PMC6557253; doi:10.7717/peerj.7020)
Supplement: Dataset S1 — Activity values are displayed in mmols/min/mg protein for CAT and nmols/min/mg protein for GR, GPx, and SOD. Assays were rerun if replicates experienced errors, these could be due in part to issues, such as bubbling during the metabolism of substrates. If assays could not be rerun due to concerns about sample or reagent integrity, those values were excluded (−). [file peerj-07-7020-s001.xlsx]

## Sheet: Sheet1
CAT
Catalase Moon Cycles
July New Moon						July 1/4 Moon						July Full Moon						July 3/4 Moon						Aug New Moon						Aug 1/4 Moon						Aug Full Moon						Aug 3/4 Moon
colony 1	colony 2	colony 3	colony 4	colony 5	colony 6	colony 1	colony 2	colony 3	colony 4	colony 5	colony 6	colony 1	colony 2	colony 3	colony 4	colony 5	colony 6	colony 1	colony 2	colony 3	colony 4	colony 5	colony 6	colony 1	colony 2	colony 3	colony 4	colony 5	colony 6	colony 1	colony 2	colony 3	colony 4	colony 5	colony 6	colony 1	colony 2	colony 3	colony 4	colony 5	colony 6	colony 1	colony 2	colony 3	colony 4	colony 5	colony 6
57.4771	44.8165	36.8349	48.5321	84.8165	82.6606	46.055	37.844	63.4404	-	-	-	52.9358	37.0642	22.156	49.0826	32.5688	21.5596	44.7706	39.4495	45.5046	47.8899	58.4404	71.4679	49.633	87.2477	52.7064	42.5688	43.6697	59.0367	53.3945	81.1468	86.5138	62.0183	54.4954	97.5688	50.9174	48.5321	41.8349	41.0092	47.7523	71.9725	31.9266	63.0275	36.1468	34.8165	47.6147	64.9541
Catalase 1/4 moon acute sensing
day 1						day 2						day 3						day 4						day 5
colony 1	colony 2	colony 3	colony 4	colony 5	colony 6	colony 1	colony 2	colony 3	colony 4	colony 5	colony 6	colony 1	colony 2	colony 3	colony 4	colony 5	colony 6	colony 1	colony 2	colony 3	colony 4	colony 5	colony 6	colony 1	colony 2	colony 3	colony 4	colony 5	colony 6
53.3945	81.1468	86.5138	62.0183	54.4954	97.5688	52.4312	86.422	54.9083	51.4679	65.2294	60.5505	81.789	61.8283	31.9266	44.7706	127.615	38.3945	59.3578	92.3394	94.2202	73.9908	72.2018	72.0183	62.844	92.2018	46.5138	47.8899	43.8991	49.266
GR
Glutathione Reductase Moon Cycles
July New Moon						July 1/4 Moon						July Full Moon						July 3/4 Moon						August New Moon						August 1/4 Moon						August Full Moon						August 3/4 Moon
colony 1	colony 2	colony 3	colony 4	colony 5	colony 6	colony 1	colony 2	colony 3	colony 4	colony 5	colony 6	colony 1	colony 2	colony 3	colony 4	colony 5	colony 6	colony 1	colony 2	colony 3	colony 4	colony 5	colony 6	colony 1	colony 2	colony 3	colony 4	colony 5	colony 6	colony 1	colony 2	colony 3	colony 4	colony 5	colony 6	colony 1	colony 2	colony 3	colony 4	colony 5	colony 6	colony 1	colony 2	colony 3	colony 4	colony 5	colony 6
11.5488	7.26918	15.1025	11.1525	18.4787	14.6179	15.0872	11.6263	13.981	16.656	18.5048	12.4566	6.70096	5.14469	5.31886	9.01558	4.00322	3.3119	9.15059	8.48875	10.828	-	-	-	6.81672	6.55454	10.4131	6.52395	9.21543	6.59164	13.0472	8.42042	15.9535	10.9903	11.5756	10.3181	8.00148	4.76286	9.15825	7.69025	10.209	9.75348	10.444	5.73955	9.48553	4.45214	5.0911	4.43977
Glutathione Reductase 1/4 moon acute sensing
day 1						day 2						day 3						day 4						day 5
colony 1	colony 2	colony 3	colony 4	colony 5	colony 6	colony 1	colony 2	colony 3	colony 4	colony 5	colony 6	colony 1	colony 2	colony 3	colony 4	colony 5	colony 6	colony 1	colony 2	colony 3	colony 4	colony 5	colony 6	colony 1	colony 2	colony 3	colony 4	colony 5	colony 6
13.0472	8.42042	15.9535	10.9903	11.5756	10.3181	10.5686	11.3133	12.1584	8.51085	9.05268	10.5738	12.9421	11.0664	9.90354	8.84887	11.9936	11.2219	10.7074	7.58641	11.9352	9.77492	5.57878	10.7258	8.33897	8.43047	9.41089	6.91937	6.94534	8.2359
GPx Se-dependent
Glutathione Peroxidase Se-Dependent Moon Cycles
July New Moon						July 1/4 Moon						July Full Moon						July 3/4 Moon						Aug New Moon						Aug 1/4 Moon						Aug Full Moon						Aug 3/4 Moon
colony 1	colony 2	colony 3	colony 4	colony 5	colony 6	colony 1	colony 2	colony 3	colony 4	colony 5	colony 6	colony 1	colony 2	colony 3	colony 4	colony 5	colony 6	colony 1	colony 2	colony 3	colony 4	colony 5	colony 6	colony 1	colony 2	colony 3	colony 4	colony 5	colony 6	colony 1	colony 2	colony 3	colony 4	colony 5	colony 6	colony 1	colony 2	colony 3	colony 4	colony 5	colony 6	colony 1	colony 2	colony 3	colony 4	colony 5	colony 6
0	0	0	0	0	0.006184	0	0	0.096463	0	0	0.050241	0	0	0	0	0	0	0	0	0	0	0	0	0	0	0	0	0	0	0	0.103353	0	0	0	0	0.09646	0	0	0	0	0	0	0	0	0	0	0
Glutathione Peroxidase Se-Dependent 1/4 moon acute sensing
day 1						day 2						day 3						day 4						day 5
colony 1	colony 2	colony 3	colony 4	colony 5	colony 6	colony 1	colony 2	colony 3	colony 4	colony 5	colony 6	colony 1	colony 2	colony 3	colony 4	colony 5	colony 6	colony 1	colony 2	colony 3	colony 4	colony 5	colony 6	colony 1	colony 2	colony 3	colony 4	colony 5	colony 6
0	0	0	0	0	0.20096	0	0	0	0	0	0.06029	0	0	0	0	0	0	0	0	0	0	0	0	0	0	0	0	0	0
GPx Se-Independent
Glutathione Peroxidase Se-Independent Moon Cycles
July New Moon						July 1/4 Moon						July Full Moon						July 3/4 Moon						Aug New Moon						Aug 1/4 Moon						Aug Full Moon						Aug 3/4 Moon
colony 1	colony 2	colony 3	colony 4	colony 5	colony 6	colony 1	colony 2	colony 3	colony 4	colony 5	colony 6	colony 1	colony 2	colony 3	colony 4	colony 5	colony 6	colony 1	colony 2	colony 3	colony 4	colony 5	colony 6	colony 1	colony 2	colony 3	colony 4	colony 5	colony 6	colony 1	colony 2	colony 3	colony 4	colony 5	colony 6	colony 1	colony 2	colony 3	colony 4	colony 5	colony 6	colony 1	colony 2	colony 3	colony 4	colony 5	colony 6
1.10713	0.301447	2.13941	4.30868	4.1459	4.06351	3.44198	4.24437	2.81351	2.44812	2.89389	-	2.06994	3.61736	1.55245	1.90143	1.7283	2.17042	4.64046	5.20211	5.40595	9.04341	7.79743	9.38103	3.71785	4.41318	3.33601	1.01286	0.200965	1.38091	1.01286	-	0.904341	0.844051	0.100482	0.217042	1.86349	2.53215	3.9992	8.80225	6.94534	4.60611	2.99724	4.2926	4.82315	5.83601	3.61736	4.48553
Glutathione Peroxidase Se-Independent 1/4 moon acute sensing
day 1						day 2						day 3						day 4						day 5
colony 1	colony 2	colony 3	colony 4	colony 5	colony 6	colony 1	colony 2	colony 3	colony 4	colony 5	colony 6	colony 1	colony 2	colony 3	colony 4	colony 5	colony 6	colony 1	colony 2	colony 3	colony 4	colony 5	colony 6	colony 1	colony 2	colony 3	colony 4	colony 5	colony 6
1.01286	-	0.904341	0.844051	0.100482	0.217042	3.18328	2.21061	-	1.90514	2.70096	1.42283	3.34606	1.67203	1.94936	1.13344	2.45981	4.99196	1.54341	-	-	2.68983	1.81964	2.85772	1.13344	3.40032	1.20579	2.21061	3.5209	1.20579
SOD Data
Superoxide dismustase Moon Cycles
July New Moon						July 1/4 Moon						July Full Moon						July 3/4 Moon						Aug New Moon						Aug 1/4 Moon						Aug Full Moon						Aug 3/4 Moon
colony 1	colony 2	colony 3	colony 4	colony 5	colony 6	colony 1	colony 2	colony 3	colony 4	colony 5	colony 6	colony 1	colony 2	colony 3	colony 4	colony 5	colony 6	colony 1	colony 2	colony 3	colony 4	colony 5	colony 6	colony 1	colony 2	colony 3	colony 4	colony 5	colony 6	colony 1	colony 2	colony 3	colony 4	colony 5	colony 6	colony 1	colony 2	colony 3	colony 4	colony 5	colony 6	colony 1	colony 2	colony 3	colony 4	colony 5	colony 6
180.583	165.696	177.994	121.845	147.896	143.204	146.602	134.628	132.039	154.369	161.812	141.748	108.414	93.5275	95.1456	155.016	85.7605	79.6116	138.511	125.566	126.861	147.573	148.058	130.583	130.421	137.541	131.068	159.547	150.809	130.837	132.363	118.77	150.809	176.699	162.783	161.165	134.628	112.621	139.159	141.748	149.838	153.398	135.275	124.272	136.57	165.048	147.896	155.987
Superoxide dismutase 1/4 moon acute sensing
	day 1						day 2						day 3						day 4						day 5
colony 1	colony 2	colony 3	colony 4	colony 5	colony 6	colony 1	colony 2	colony 3	colony 4	colony 5	colony 6	colony 1	colony 2	colony 3	colony 4	colony 5	colony 6	colony 1	colony 2	colony 3	colony 4	colony 5	colony 6	colony 1	colony 2	colony 3	colony 4	colony 5	colony 6
132.363	118.77	150.809	176.699	162.783	161.165	155.663	129.612	153.722	137.217	147.573	146.926	161.165	150.809	144.984	168.285	162.136	156.634	177.023	187.864	182.039	175.081	146.602	166.019	122.977	133.981	118.77	156.634	123.301	134.304
